# Supplementary material for: Exploring perceptions of low risk behaviour and drivers to test for HIV among South African youth
Source: PLoS One. 2021 Jan 22;16(1):e0245542. doi: 10.1371/journal.pone.0245542 (PMC7822253; doi:10.1371/journal.pone.0245542)
Supplement: S1 File — (ZIP) [file pone.0245542.s001.zip]

Archive with 29 entries (29 files):
- S1_File_Anonymised Transcripts/(29)FGD 004 Males 15 to 17 years Translation_QC_TM.docx
- S1_File_Anonymised Transcripts/A01-029-TM-MALE 15-17-ENGLISH_QC2_TM.docx
- S1_File_Anonymised Transcripts/A01-030-TR_Translation_Reba.docx (updated version)_QC2_TM.docx
- S1_File_Anonymised Transcripts/A01-043-CM_Translation_Reba_QC2_TM.docx
- S1_File_Anonymised Transcripts/A02-039-NT Translation - Wellington_QC2_TM.docx
- S1_File_Anonymised Transcripts/A02-040-GB_08102018.TRANSLATION_QC2_TM.docx
- S1_File_Anonymised Transcripts/A02-041-NL TRANSLATION by Nokukhanya_QC2_TM.docx
- S1_File_Anonymised Transcripts/A02-042-NT_08102018 TRANSLATION_QC2_TM.docx
- S1_File_Anonymised Transcripts/FGD01_Females (18-24 year olds) Translation_QC_TM.docx
- S1_File_Anonymised Transcripts/FGD02_Males (18-24 year olds) Translation_QC_TM.docx
- S1_File_Anonymised Transcripts/FGD03_Females (15-17year olds) Translation_QC_TM.docx
- S1_File_Anonymised Transcripts/YA01-004-MK Translation_QC2_TM.docx
- S1_File_Anonymised Transcripts/YA01-005-MT Translation_QC2_TM.docx
- S1_File_Anonymised Transcripts/YA01-011-BK_Transcription_QC2_TM.docx
- S1_File_Anonymised Transcripts/YA01-012-TM Translation_QC2_TM.docx
- S1_File_Anonymised Transcripts/YA01-013-LM_Translation_QC2_TM.docx
- S1_File_Anonymised Transcripts/YA01-014-KM Translation_QC2_TM.docx
- S1_File_Anonymised Transcripts/YA01-015-CS Translation_QC2_TM.docx
- S1_File_Anonymised Transcripts/YA01-016-TT_Translation_QC2_TM.docx
- S1_File_Anonymised Transcripts/YA01-017-CM Translation_QC2_TM.docx
- S1_File_Anonymised Transcripts/YA01-018-SD Translation_QC2_TM.docx
- S1_File_Anonymised Transcripts/YA01-019-LN_Transcription_QC2_TM.docx
- S1_File_Anonymised Transcripts/YA01-020-KK Transcription_QC2_TM.docx
- S1_File_Anonymised Transcripts/YA02-031-NM_03102018 TRANSLATION by Nokukhanya_QC2_TM.docx
- S1_File_Anonymised Transcripts/YA02-032-GN (Female18-24 years) Translation_QC2_TM.docx
- S1_File_Anonymised Transcripts/YA02-033-NM FINAL TRANSLATION by Nokukhanya_QC2_TM.docx
- S1_File_Anonymised Transcripts/YA03-026-LK Translation_QC2_TM.docx
- S1_File_Anonymised Transcripts/YA03-027-BN_Translation_QC2_TM.docx
- S1_File_Anonymised Transcripts/YA03-028-ML Transcription_QC2_TM.docx
